# Supplementary material for: Machine Learning and Quantum Calculation for Predicting Yield in Cu-Catalyzed P–H Reactions
Source: Molecules. 2023 Aug 10;28(16):5995. doi: 10.3390/molecules28165995 (PMC10458182; doi:10.3390/molecules28165995)
Supplement: Supplementary file 1 [file molecules-28-05995-s001.zip]

Archive with 1 entries (1 files):
- S1-S2-Data.xlsx
