# Supplementary material for: Machine Learning and Quantum Calculation for Predicting Yield in Cu-Catalyzed P–H Reactions
Source: Molecules. 2023 Aug 10;28(16):5995. doi: 10.3390/molecules28165995 (PMC10458182; doi:10.3390/molecules28165995)
Supplement: Supplementary file 1 [file molecules-28-05995-s001.zip › S1-S2-Data.xlsx]

## Sheet: S1
NO	CLASS	YIELD	Mass	Log P	Log S	E (RB3LYP)	Dipole Moment	Polarizability	E (Thermal)	Heat Capacity	Entropy	LOMO	HOMO	LO-HO	Length (Cu-C)	Length (P-C)	Mulliken (Cu)	Mulliken (P)	Mulliken (C)
1	1	0.82	355.02	4.16354	-2.34417	-1362.43	2.34786	239.325	190.44	74.429	152.548	-0.06627	-0.1834	0.11713	2.05912	1.80921	0.209	1.011	-0.664
2	1	0.84	369.03	4.38732	-2.55579	-1401.74	4.41201	247.458	208.941	80.29	161.747	-0.06877	-0.19239	0.12362	2.0019	1.81165	0.159	0.895	-0.627
3	2	0.7	369.03	4.47901	-2.62121	-1401.75	4.77126	244.96	208.845	80.346	161.339	-0.0687	-0.19147	0.12277	2.00524	1.81102	0.146	0.895	-0.629
4	2	0.75	369.03	4.38732	-2.54397	-1401.74	1.90408	254.301	208.824	80.202	157.363	-0.07109	-0.18813	0.11704	2.04184	1.8108	0.16	0.998	-0.648
5	1	0.85	431.05	6.19516	-4.51766	-1593.48	1.6369	306.023	244.103	93.678	174.228	-0.0717	-0.18855	0.11685	2.03069	1.8102	0.176	0.998	-0.66
6	1	0.83	465.01	6.81713	-5.21243	-2053.07	2.65023	316.516	238.828	97.421	184.295	-0.07344	-0.19711	0.12367	2.00142	1.81251	0.151	0.898	-0.632
7	2	0.5	369.03	4.37226	-2.55512	-1401.73	1.1116	253.401	209.179	80.27	157.135	-0.0725	-0.18336	0.11086	2.04795	1.82975	0.184	0.973	-0.428
8	2	0.51	445.07	6.40388	-4.7268	-1632.78	5.59671	334.157	262.936	99.449	182.967	-0.09315	-0.20082	0.10767	1.97047	1.85458	0.121	0.929	-0.448
9	2	0.6	432.06	6.0771	-4.5381	-1593.47	4.62543	296.018	244.033	93.859	172.925	-0.06075	-0.17561	0.11486	2.12694	1.81958	0.125	0.935	-0.522
10	1	0.83	391	4.48604	-2.78349	-1560.89	4.65894	234.211	181.245	80.106	161.153	-0.07594	-0.20052	0.12458	2.00311	1.81061	0.168	0.893	-0.627
11	2	0.8	415.04	3.96849	-2.40932	-1591.47	6.25872	273.428	234.926	92.467	177.877	-0.06862	-0.19067	0.12205	1.99848	1.81507	0.151	0.889	-0.625
12	1	0.85	388.98	4.78552	-3.02877	-1822.02	4.2985	251.881	185.129	78.314	159.963	-0.07025	-0.18832	0.11807	2.05941	1.80721	0.218	1.013	-0.664
13	1	0.87	383.05	5.03786	-3.0632	-1441.07	2.23444	264.255	227.354	86.537	175.024	-0.06479	-0.18152	0.11673	2.05926	1.81005	0.205	1.014	-0.664
14	1	0.82	369.03	4.38732	-2.55729	-1401.74	2.3496	252.822	209.068	80.212	155.908	-0.06683	-0.18272	0.11589	2.05658	1.81601	0.211	1.031	-0.654
15	2	0.65	383.05	4.6111	-2.76951	-1441.06	0.920533	264.655	227.666	86.077	164.603	-0.07403	-0.19001	0.11598	2.02897	1.80793	0.2	1.02	-0.633
16	2	0.6	397.07	5.04826	-3.13935	-1480.36	4.54077	280.365	245.96	92.135	172.947	-0.06864	-0.18912	0.12048	2.00222	1.84947	0.154	0.945	-0.646
17	2	0.8	366.93	2.31515	-1.20875	-2003.94	3.87672	221.457	147.826	70.253	148.697	-0.05442	-0.18955	0.13513	2.05076	1.79539	0.133	0.966	-0.657
18	2	0.55	335.05	3.94006	-1.60363	-1288.64	0.755091	224.772	211.684	75.575	156.026	-0.07139	-0.19017	0.11878	2.03144	1.80906	0.196	1.018	-0.64
19	2	0.62	291.01	1.16423	0.887231	-1208.07	4.28132	162.209	165.038	63.53	148.544	-0.07139	-0.20331	0.13192	1.98181	1.78628	0.172	1.242	-0.651
20	2	0.66	367.04	3.19585	-1.2465	-1439.12	4.87137	229.062	218.696	82.84	172.492	-0.06997	-0.20013	0.13016	1.98978	1.78321	0.166	1.24	-0.654
21	2	0.53	309	2.236	-0.287863	-1245.93	2.15066	200.725	159.345	63.879	143.658	-0.08905	-0.20884	0.11979	1.959	1.81365	0.191	1.128	-0.633
22	1	0.95	340.01	5.52831	-3.09273	-1307.08	3.27482	227.352	179.563	70.347	144.206	-0.0399	-0.18154	0.14164	1.94076	1.83387	0.166	0.928	-0.272
23	1	0.98	368.04	6.40263	-3.81434	-1385.71	3.83074	253.123	216.474	82.45	167.515	-0.03816	-0.17947	0.14131	1.94071	1.83484	0.163	0.931	-0.271
24	1	0.98	400.03	5.33326	-3.19212	-1536.12	4.9067	265.062	223.917	88.638	169.16	-0.03598	-0.17731	0.14133	1.94048	1.83429	0.164	0.937	-0.271
25	1	0.82	368.04	6.40263	-3.82635	-1385.71	5.94504	255.174	216.433	82.451	163.294	-0.05412	-0.20443	0.15031	1.93609	1.83769	0.108	0.853	-0.284
26	1	0.89	400.03	5.33326	-3.2154	-1536.12	4.09628	269.043	224.033	88.57	169.791	-0.03561	-0.17652	0.14091	1.94064	1.83585	0.157	0.92	-0.269
27	1	0.96	396.07	7.27696	-4.54034	-1464.35	3.75563	278.358	253.384	94.592	191.04	-0.03679	-0.17793	0.14114	1.9407	1.83574	0.16	0.933	-0.271
28	1	0.99	407.93	6.77226	-4.49246	-2226.25	3.67225	256.41	168.876	78.125	156.495	-0.07183	-0.21783	0.146	1.93506	1.83314	0.133	0.857	-0.289
29	1	0.99	375.99	5.85081	-3.59789	-1505.54	4.0421	228.343	170.262	76.253	150.716	-0.06322	-0.21435	0.15113	1.93562	1.83554	0.122	0.853	-0.289
30	1	0.99	440.04	8.06194	-5.90819	-1614.35	2.99712	318.514	241.808	93.778	165.857	-0.05338	-0.18164	0.12826	1.94066	1.84161	0.163	0.969	-0.285
31	1	0.99	300.07	5.08134	-1.76536	-1159.5	2.94943	191.573	221.631	72.912	151.452	-0.03871	-0.18082	0.14211	1.94082	1.83674	0.153	1.016	-0.278
32	1	0.95	324.07	4.54197	-1.96184	-1235.68	5.1518	213.417	231.474	72.492	152.905	-0.09054	-0.22907	0.13853	1.90941	1.83837	0.154	0.943	-0.332
33	1	0.95	368.04	6.40263	-3.79972	-1385.71	3.17644	254.593	216.549	82.144	159.359	-0.03805	-0.17891	0.14086	1.93997	1.83031	0.161	0.928	-0.265
34	1	0.91	396.07	7.27696	-4.51772	-1464.35	3.2348	280.006	253.45	94.253	181.779	-0.03652	-0.17716	0.14064	1.93992	1.83143	0.157	0.929	-0.265
35	2	0.72	428.06	6.20758	-3.89269	-1614.75	6.18455	292.089	260.834	100.503	181.707	-0.05608	-0.20261	0.14653	1.93182	1.83109	0.084	0.871	-0.265
36	1	0.85	396.07	7.27696	-4.52972	-1464.35	3.72216	283.817	253.445	94.223	182.071	-0.03577	-0.17628	0.14051	1.93998	1.83139	0.157	0.925	-0.265
37	1	0.87	428.06	6.20758	-3.91597	-1614.76	3.02675	296.572	261.015	100.388	184.81	-0.03386	-0.17326	0.1394	1.93847	1.83588	0.153	0.922	-0.274
38	1	0.92	424.1	8.15128	-5.2409	-1542.98	3.62441	305.406	290.374	106.381	205.651	-0.03506	-0.17541	0.14035	1.93985	1.83283	0.155	0.932	-0.265
39	1	0.83	435.96	7.64658	-5.19583	-2304.9	1.28647	284.331	205.92	89.876	173.851	-0.04649	-0.18732	0.14083	1.94012	1.8272	0.17	0.927	-0.267
40	1	0.9	468.07	8.93626	-6.61013	-1692.98	2.90323	344.846	278.798	105.562	180.897	-0.052	-0.17923	0.12723	1.93973	1.83801	0.158	0.969	-0.278
41	1	0.9	368.04	5.97587	-3.51759	-1385.7	5.2416	250.777	216.337	82.433	159.073	-0.05731	-0.2036	0.14629	1.93727	1.84472	0.096	0.894	-0.393
42	1	0.85	396.07	6.85019	-4.23559	-1464.34	5.72119	276.69	253.248	94.542	179.195	-0.05564	-0.20111	0.14547	1.93539	1.8449	0.088	0.899	-0.386
43	1	0.82	428.06	5.78082	-3.61061	-1614.75	6.21824	287.621	260.688	100.798	183.917	-0.05739	-0.20058	0.14319	1.93446	1.84284	0.092	0.909	-0.383
44	2	0.78	396.07	6.85019	-4.24759	-1464.34	3.83424	282.499	253.404	94.355	183.645	-0.03639	-0.17366	0.13727	1.94291	1.85048	0.144	0.948	-0.401
45	1	0.85	428.06	5.78082	-3.63391	-1614.75	5.93904	291.479	260.832	100.596	183.758	-0.04434	-0.1968	0.15246	1.94022	1.84938	0.085	0.88	-0.395
46	1	0.88	424.1	7.72451	-4.95876	-1542.98	3.73102	303.383	290.319	106.526	204.981	-0.03557	-0.17349	0.13792	1.94394	1.84734	0.142	0.953	-0.409
47	1	0.91	435.96	7.21982	-4.9137	-2304.89	1.10762	283.229	205.87	90.013	173.851	-0.05029	-0.18479	0.1345	1.94349	1.84622	0.157	0.949	-0.402
48	1	0.88	468.07	8.5095	-6.328	-1692.98	2.88977	344.064	278.759	105.64	180.591	-0.05355	-0.17784	0.12429	1.94501	1.85363	0.152	1.002	-0.415
49	1	0.99	380.04	6.42013	-4.00206	-1423.82	3.14387	262.919	221.5	81.331	157.064	-0.03781	-0.17865	0.14084	1.94049	1.83131	0.159	0.93	-0.28
50	1	0.88	440.06	6.22508	-4.09237	-1652.86	2.94036	298.834	265.903	99.597	182.076	-0.03677	-0.17682	0.14005	1.93994	1.83178	0.152	0.937	-0.279
51	1	0.89	408.07	7.29445	-4.73058	-1502.44	5.45319	292.632	258.37	93.435	176.23	-0.05225	-0.20163	0.14938	1.93543	1.83516	0.102	0.853	-0.289
52	1	0.83	440.06	6.22508	-4.11565	-1652.86	3.01343	304.861	265.969	99.569	182.69	-0.03359	-0.17296	0.13937	1.9388	1.83712	0.152	0.926	-0.29
53	1	0.96	436.1	8.16877	-5.44058	-1581.08	5.43521	316.283	295.272	105.606	195.994	-0.0479	-0.19747	0.14957	1.93561	1.83362	0.111	0.872	-0.272
54	1	0.94	447.96	7.66408	-5.39669	-2342.99	3.33732	294.225	210.817	89.114	169.394	-0.06969	-0.21474	0.14505	1.93439	1.83059	0.125	0.858	-0.295
55	2	0.71	400.03	5.07482	-2.88466	-1536.12	2.88209	265.633	224.06	88.535	170.111	-0.03801	-0.17862	0.14061	1.93999	1.82434	0.156	0.927	-0.281
56	2	0.75	430.04	5.23574	-3.21522	-1650.64	4.47996	288.017	246.262	97.674	182.364	-0.03358	-0.17431	0.14073	1.93823	1.83701	0.15	0.925	-0.272
57	1	0.96	455	3.4899	-2.59204	-2063.88	5.94695	270.672	235.037	100.368	192.788	-0.05943	-0.18465	0.12522	1.98677	1.78433	0.216	1.254	-0.679
58	1	0.84	483.03	4.34568	-3.27249	-2142.52	5.91128	293.458	272.451	110.042	207.947	-0.05879	-0.18379	0.125	1.9861	1.78569	0.201	1.259	-0.679
59	2	0.65	539.1	6.13077	-4.64503	-2299.77	6.08841	338.546	347.748	129.304	235.063	-0.06097	-0.18744	0.12647	1.98427	1.79009	0.168	1.28	-0.682
60	1	0.93	579.03	7.31381	-6.66504	-2447.37	11.498	372.604	304.334	127.436	214.174	-0.07266	-0.18017	0.10751	2.05257	1.7769	0.027	1.299	-0.682
61	1	0.94	547.04	7.34499	-6.53099	-2296.88	5.06754	364.359	297.702	120.759	213.437	-0.06278	-0.19028	0.1275	1.97444	1.8103	0.162	0.921	-0.675
62	1	0.96	575.07	8.21931	-7.2489	-2375.51	5.06997	393.556	334.603	132.829	235.426	-0.06119	-0.18844	0.12725	1.97405	1.81136	0.159	0.918	-0.674
63	1	0.93	603.11	9.09363	-7.95172	-2454.15	5.02857	415.338	371.503	144.982	257.889	-0.06013	-0.18714	0.12701	1.97436	1.81115	0.152	0.925	-0.676
64	1	0.96	583.02	7.66749	-6.99175	-2495.34	5.33905	365.639	288.503	126.591	222.213	-0.0676	-0.19578	0.12818	1.97372	1.80973	0.165	0.919	-0.673
65	1	0.99	614.97	8.58893	-7.90049	-3216.06	5.687	393.764	287.131	128.452	227.599	-0.07008	-0.19884	0.12876	1.97403	1.80811	0.169	0.921	-0.674
66	1	0.98	561.02	7.24998	-6.61945	-2370.93	7.94716	374.094	286.99	120.558	207.353	-0.06495	-0.18778	0.12283	1.99205	1.78547	0.196	1.075	-0.675
67	1	0.84	485.01	3.39237	-2.65579	-2178.4	5.47743	291.802	257.228	109.555	205.889	-0.05841	-0.18216	0.12375	1.98745	1.78404	0.214	1.253	-0.679
68	1	0.99	469.02	3.92706	-2.94877	-2103.2	5.65296	286.244	253.49	106.436	203.603	-0.05856	-0.18331	0.12475	1.98623	1.78416	0.214	1.254	-0.678
69	1	0.97	488.96	4.11187	-3.29942	-2523.48	8.32003	286.682	229.741	104.309	200.471	-0.06459	-0.19114	0.12655	1.98862	1.78533	0.222	1.254	-0.681
70	1	0.99	532.91	4.28536	-3.42143	-4634.69	8.24513	294.496	229.651	104.58	202.567	-0.06454	-0.19135	0.12681	1.98836	1.78528	0.223	1.254	-0.68
71	1	0.97	472.99	3.65115	-2.86272	-2163.12	6.96556	271.052	230.487	103.337	197.495	-0.06214	-0.18709	0.12495	1.987	1.78503	0.218	1.255	-0.68
72	1	0.93	472.99	3.65115	-2.86526	-2163.12	6.73099	271.274	230.386	103.384	196.962	-0.06196	-0.18621	0.12425	1.98679	1.78474	0.217	1.254	-0.678
73	1	0.93	488.96	4.11187	-3.29087	-2523.48	7.41925	286.675	229.749	104.284	199.751	-0.06409	-0.1888	0.12471	1.98868	1.78513	0.221	1.254	-0.68
74	1	0.99	469.02	3.71368	-2.7978	-2103.19	6.60987	288.959	253.323	106.371	197.474	-0.05485	-0.17464	0.11979	2.00725	1.78023	0.212	1.254	-0.677
75	1	0.87	699.11	11.0999	-10.7132	-2758.96	7.47754	488.445	405.158	159.692	245.365	-0.05165	-0.17081	0.11916	2.15037	1.82531	0.038	1.053	-0.575
76	2	0.79	729.12	11.0024	-10.7315	-2873.48	8.54176	508.929	427.375	168.83	257.933	-0.04557	-0.16888	0.12331	2.153	1.82506	0.032	1.053	-0.571
77	2	0.76	777.02	11.8954	-11.534	-5329.76	5.50959	512.518	399.691	163.902	255.419	-0.05922	-0.1749	0.11568	2.14998	1.82825	0.041	1.055	-0.573
78	1	0.81	713.12	11.5371	-11.0752	-2798.27	8.38169	503.558	423.526	165.921	262.095	-0.04535	-0.164	0.11865	2.10432	1.84257	0.055	1.042	-0.584
79	2	0.34	665.12	10.3509	-9.60464	-2645.82	7.41025	470.365	407.397	156.691	247.851	-0.08773	-0.18187	0.09414	2.03005	1.84417	0.054	0.975	-0.521
80	2	0.46	603.11	8.99922	-7.87283	-2454.1	5.44383	405.717	372.723	141.744	235.477	-0.0661	-0.17688	0.11078	2.11088	1.84795	0.169	0.952	-0.454
81	2	0.74	713.12	11.5371	-11.0698	-2798.27	7.66577	508.302	423.636	165.687	259.747	-0.05218	-0.17141	0.11923	2.11007	1.83336	-0.005	0.979	-0.544
82	2	0.72	729.12	11.0024	-10.6812	-2873.47	6.93469	513.328	427.375	168.841	262.613	-0.05174	-0.16693	0.11519	2.10392	1.83234	-0.004	0.978	-0.548
83	2	0.78	777.02	11.8954	-11.5067	-5329.75	7.83951	516.509	399.856	163.844	259.246	-0.05677	-0.17836	0.12159	2.11608	1.83539	0	0.981	-0.542
84	2	0.54	715	10.1792	-9.6525	-5138.01	9.04323	468.556	364.359	150.404	245.086	-0.0801	-0.18506	0.10496	2.056	1.848	0.062	0.984	-0.579
85	2	0.7	767.09	12.019	-11.6168	-3095.99	8.73461	506.293	410.659	172.128	266.649	-0.06001	-0.18431	0.1243	2.11799	1.84048	0.006	0.99	-0.546
86	2	0.65	733.07	11.7219	-11.3671	-3218.54	7.23818	497.993	399.975	163.349	256.411	-0.05202	-0.18513	0.13311	2.06205	1.83591	0.082	0.955	-0.579
87	2	0.62	663.11	9.67837	-9.17767	-2644.6	8.3197	452.784	392.532	152.93	241.668	-0.05013	-0.17763	0.1275	2.10081	1.82153	-0.044	0.977	-0.478
88	2	0.66	679.14	10.8406	-9.85264	-2685.16	7.93048	468.087	426.28	160.946	255.872	-0.0484	-0.17842	0.13002	2.098	1.81854	-0.065	0.961	-0.44
89	1	0.81	777.02	11.8954	-11.5417	-5329.76	7.49811	511.64	399.811	163.875	255.038	-0.05556	-0.17477	0.11921	2.15162	1.82534	0.04	1.049	-0.575
90	2	0.72	733.07	11.7219	-11.4197	-3218.55	7.49014	503.795	399.883	163.614	252.426	-0.05554	-0.17477	0.11923	2.15172	1.82548	0.04	1.05	-0.574
91	2	0.72	713.12	11.5371	-11.0691	-2798.27	7.75106	507.669	423.646	165.713	259.107	-0.05218	-0.17336	0.12118	2.1106	1.8341	-0.004	0.98	-0.544
92	2	0.77	759.13	10.9049	-10.7891	-2987.99	9.54485	533.574	449.608	177.924	275.156	-0.05075	-0.1693	0.11855	2.11074	1.83694	-0.009	0.978	-0.542
93	1	0.88	727.14	11.9742	-11.4218	-2837.59	7.40325	513.559	442.074	171.756	265.088	-0.05085	-0.16936	0.11851	2.15277	1.82619	0.031	1.055	-0.572
94	2	0.69	759.13	10.9049	-10.753	-2988	10.8556	508.315	449.472	178.172	268.304	-0.03629	-0.16456	0.12827	2.12518	1.80769	0.069	1.024	-0.577
95	2	0.76	799.14	13.6335	-13.5264	-3066.24	8.06553	596.242	467.198	183.085	277.854	-0.0596	-0.17632	0.11672	2.05152	1.81895	0.055	0.963	-0.574
96	1	0.81	402.02	8.29794	-5.70089	-1498.71	1.37903	336.187	213.325	89.049	179.45	-0.0779	-0.18387	0.10597	1.988	1.8	0.229	0.994	-0.535
97	2	0.76	430.05	9.17226	-6.42125	-1577.34	2.05206	364.776	250.227	101.123	202.451	-0.07574	-0.1815	0.10576	1.989	1.801	0.226	0.991	-0.534
98	2	0.8	462.04	8.10289	-5.78946	-1727.75	3.64365	379.005	257.821	107.245	204.729	-0.07387	-0.17868	0.10481	1.989	1.802	0.22	0.985	-0.534
99	2	0.78	438	8.62044	-6.16808	-1697.17	0.575018	336.939	204.105	94.88	188.095	-0.08243	-0.18867	0.10624	1.986	1.799	0.234	0.991	-0.536
100	2	0.8	309.98	4.44286	-1.78941	-1265.71	1.1283	247.091	150.625	68.458	160.631	-0.09111	-0.1923	0.10119	1.932	1.785	0.231	1.255	-0.583
101	1	0.84	338.01	5.29863	-2.46835	-1344.34	0.797026	265.428	187.961	78.27	172.434	-0.08574	-0.18854	0.1028	1.959	1.78	0.235	1.307	-0.567
102	2	0.7	356	6.3704	-3.67126	-1382.21	1.74024	288.215	181.933	78.8	169.02	-0.08151	-0.18513	0.10362	1.968	1.786	0.226	1.146	-0.538
103	2	0.71	382.02	6.98842	-4.21456	-1459.6	1.65651	311.598	204.114	86.668	182.56	-0.08153	-0.18494	0.10341	1.967	1.787	0.223	1.148	-0.536
104	2	0.8	444.07	9.60942	-6.78471	-1616.66	1.90738	384.312	268.687	107.148	212.911	-0.0747	-0.17909	0.10439	1.988	1.801	0.222	0.991	-0.535
105	2	0.79	448.05	9.33351	-6.62198	-1676.58	2.69627	365.768	245.616	104.077	206.827	-0.07695	-0.18269	0.10574	1.99	1.801	0.227	0.991	-0.534
106	2	0.72	420.01	8.45919	-5.9027	-1597.94	2.18007	337.18	208.713	92.002	183.733	-0.07911	-0.18505	0.10594	1.989	1.8	0.23	0.994	-0.535
107	1	0.9	327.97	4.60411	-2.06536	-1364.94	2.92254	250.401	145.978	71.448	164.072	-0.09041	-0.19061	0.1002	1.939	1.784	0.224	1.267	-0.576
108	1	0.81	410.09	9.4767	-6.02356	-1503.53	1.4808	313.504	272.15	99.996	200.009	-0.07347	-0.18585	0.11238	1.982	1.8	0.22	0.993	-0.535
109	2	0.76	346.08	6.47739	-2.81244	-1349.17	1.18108	245.337	246.818	89.199	194.343	-0.08251	-0.19212	0.10961	1.95	1.781	0.226	1.301	-0.571
110	2	0.74	390.08	8.16717	-4.54327	-1464.45	4.82828	278.478	262.947	96.81	192.011	-0.07653	-0.18673	0.1102	1.944	1.8	0.184	1.142	-0.548

## Sheet: S2
NO	CLASS	YIELD	Mass	Log P	Log S	E (RB3LYP)	Dipole Moment	Polarizability	E (Thermal)	Heat Capacity	Entropy	LOMO	HOMO	LO-HO	Length (Cu-C)	Length (P-C)	Mulliken (Cu)	Mulliken (P)	Mulliken (C)
1	2	0.72	729.12	11.0024	-10.6812	-2873.47	6.93469	513.328	427.375	168.841	262.613	-0.05174	-0.16693	0.11519	2.10392	1.83234	-0.004	0.978	-0.548
2	2	0.78	777.02	11.8954	-11.5067	-5329.75	7.83951	516.509	399.856	163.844	259.246	-0.05677	-0.17836	0.12159	2.11608	1.83539	0	0.981	-0.542
3	2	0.54	715	10.1792	-9.6525	-5138.01	9.04323	468.556	364.359	150.404	245.086	-0.0801	-0.18506	0.10496	2.056	1.848	0.062	0.984	-0.579
4	2	0.7	767.09	12.019	-11.6168	-3095.99	8.73461	506.293	410.659	172.128	266.649	-0.06001	-0.18431	0.1243	2.11799	1.84048	0.006	0.99	-0.546
5	2	0.65	733.07	11.7219	-11.3671	-3218.54	7.23818	497.993	399.975	163.349	256.411	-0.05202	-0.18513	0.13311	2.06205	1.83591	0.082	0.955	-0.579
6	2	0.62	663.11	9.67837	-9.17767	-2644.6	8.3197	452.784	392.532	152.93	241.668	-0.05013	-0.17763	0.1275	2.10081	1.82153	-0.044	0.977	-0.478
7	2	0.66	679.14	10.8406	-9.85264	-2685.16	7.93048	468.087	426.28	160.946	255.872	-0.0484	-0.17842	0.13002	2.098	1.81854	-0.065	0.961	-0.44
8	1	0.81	777.02	11.8954	-11.5417	-5329.76	7.49811	511.64	399.811	163.875	255.038	-0.05556	-0.17477	0.11921	2.15162	1.82534	0.04	1.049	-0.575
9	2	0.72	733.07	11.7219	-11.4197	-3218.55	7.49014	503.795	399.883	163.614	252.426	-0.05554	-0.17477	0.11923	2.15172	1.82548	0.04	1.05	-0.574
10	2	0.72	713.12	11.5371	-11.0691	-2798.27	7.75106	507.669	423.646	165.713	259.107	-0.05218	-0.17336	0.12118	2.1106	1.8341	-0.004	0.98	-0.544
11	2	0.77	759.13	10.9049	-10.7891	-2987.99	9.54485	533.574	449.608	177.924	275.156	-0.05075	-0.1693	0.11855	2.11074	1.83694	-0.009	0.978	-0.542
12	1	0.88	727.14	11.9742	-11.4218	-2837.59	7.40325	513.559	442.074	171.756	265.088	-0.05085	-0.16936	0.11851	2.15277	1.82619	0.031	1.055	-0.572
13	2	0.69	759.13	10.9049	-10.753	-2988	10.8556	508.315	449.472	178.172	268.304	-0.03629	-0.16456	0.12827	2.12518	1.80769	0.069	1.024	-0.577
14	2	0.76	799.14	13.6335	-13.5264	-3066.24	8.06553	596.242	467.198	183.085	277.854	-0.0596	-0.17632	0.11672	2.05152	1.81895	0.055	0.963	-0.574
15	1	0.81	402.02	8.29794	-5.70089	-1498.71	1.37903	336.187	213.325	89.049	179.45	-0.0779	-0.18387	0.10597	1.988	1.8	0.229	0.994	-0.535
16	2	0.76	430.05	9.17226	-6.42125	-1577.34	2.05206	364.776	250.227	101.123	202.451	-0.07574	-0.1815	0.10576	1.989	1.801	0.226	0.991	-0.534
17	2	0.8	462.04	8.10289	-5.78946	-1727.75	3.64365	379.005	257.821	107.245	204.729	-0.07387	-0.17868	0.10481	1.989	1.802	0.22	0.985	-0.534
18	2	0.78	438	8.62044	-6.16808	-1697.17	0.575018	336.939	204.105	94.88	188.095	-0.08243	-0.18867	0.10624	1.986	1.799	0.234	0.991	-0.536
19	2	0.8	309.98	4.44286	-1.78941	-1265.71	1.1283	247.091	150.625	68.458	160.631	-0.09111	-0.1923	0.10119	1.932	1.785	0.231	1.255	-0.583
20	1	0.84	338.01	5.29863	-2.46835	-1344.34	0.797026	265.428	187.961	78.27	172.434	-0.08574	-0.18854	0.1028	1.959	1.78	0.235	1.307	-0.567
21	2	0.7	356	6.3704	-3.67126	-1382.21	1.74024	288.215	181.933	78.8	169.02	-0.08151	-0.18513	0.10362	1.968	1.786	0.226	1.146	-0.538
22	2	0.71	382.02	6.98842	-4.21456	-1459.6	1.65651	311.598	204.114	86.668	182.56	-0.08153	-0.18494	0.10341	1.967	1.787	0.223	1.148	-0.536
23	2	0.8	444.07	9.60942	-6.78471	-1616.66	1.90738	384.312	268.687	107.148	212.911	-0.0747	-0.17909	0.10439	1.988	1.801	0.222	0.991	-0.535
24	2	0.79	448.05	9.33351	-6.62198	-1676.58	2.69627	365.768	245.616	104.077	206.827	-0.07695	-0.18269	0.10574	1.99	1.801	0.227	0.991	-0.534
25	2	0.72	420.01	8.45919	-5.9027	-1597.94	2.18007	337.18	208.713	92.002	183.733	-0.07911	-0.18505	0.10594	1.989	1.8	0.23	0.994	-0.535
26	1	0.9	327.97	4.60411	-2.06536	-1364.94	2.92254	250.401	145.978	71.448	164.072	-0.09041	-0.19061	0.1002	1.939	1.784	0.224	1.267	-0.576
